# Supplementary material for: Genome Sequencing and Analysis Reveal Potential High-Valued Metabolites Synthesized by Lasiodiplodia iranensis DWH-2
Source: J Fungi (Basel). 2023 Apr 28;9(5):522. doi: 10.3390/jof9050522 (PMC10219381; doi:10.3390/jof9050522)
Supplement: Supplementary file 1 [file jof-09-00522-s001.zip]

Archive with 1 entries (1 files):
- jof-2298537-supplementary.pdf
